# Supplementary material for: SgR1, Encoding a Leucine-Rich Repeat Containing Receptor-like Protein, Is a Major Aphid (Schizaphis graminum) Resistance Gene in Sorghum
Source: Int J Mol Sci. 2024 Dec 24;26(1):19. doi: 10.3390/ijms26010019 (PMC11719657; doi:10.3390/ijms26010019)
Supplement: Supplementary file 1 [file ijms-26-00019-s001.zip]

Archive with 1 entries (1 files):
- ijms-3353601-supplementary.pdf
